# Supplementary material for: Perinatal Outcomes of Chronic Abruption Oligohydramnios Sequence: A Multicenter Retrospective Observational Study
Source: J Clin Med. 2025 Aug 5;14(15):5523. doi: 10.3390/jcm14155523 (PMC12347423; doi:10.3390/jcm14155523)
Supplement: Supplementary file 1 [file jcm-14-05523-s001.zip]

Archive with 1 entries (1 files):
- jcm-3722019-supplementary.tiff
